# Supplementary material for: Detection of Cancer Mutations by Urine Liquid Biopsy as a Potential Tool in the Clinical Management of Bladder Cancer Patients
Source: Cancers (Basel). 2022 Feb 15;14(4):969. doi: 10.3390/cancers14040969 (PMC8870091; doi:10.3390/cancers14040969)
Supplement: Supplementary file 1 [file cancers-14-00969-s001.zip]

Archive with 2 entries (2 files):
- cancers-1533743-Supplementary Materials.pdf
- cancers-1533743-Supplementary Tables.xlsx
